# Supplementary material for: User Acceptability and Adoption of AI-Generated Lifestyle Intervention Recommendations: Scoping Review and Theoretical Integration
Source: J Med Internet Res. 2026 Jul 14;28:e93573. doi: 10.2196/93573 (PMC13367943; doi:10.2196/93573)
Supplement: Multimedia Appendix 2 [file jmir-v28-e93573-s002.xlsx]

## Sheet: MMAT checklist
		SCREENING QUESTIONS		1. QUALITATIVE STUDIES					2. RANDOMIZED CONTROLLED TRIALS					3. NON-RANDOMIZED STUDIES					4. QUANTITATIVE DESCRIPTIVE STUDIES					5. MIXED METHODS STUDIES					OVERALL
RefID	Author (Year)	S1. Are there clear research questions?	S2. Do the collected data allow to address the research questions?	1.1. Is the qualitative approach appropriate to answer the research question?	1.2. Are the qualitative data collection methods adequate to address the research question?	1.3. Are the findings adequately derived from the data?	1.4. Is the interpretation of results sufficiently substantiated by data?	1.5. Is there coherence between qualitative data sources, collection, analysis and interpretation?	2.1. Is randomization appropriately performed?	2.2. Are the groups comparable at baseline?	2.3. Are there complete outcome data?	2.4. Are outcome assessors blinded to the intervention provided?	2.5 Did the participants adhere to the assigned intervention?	3.1. Are the participants representative of the target population?	3.2. Are measurements appropriate regarding both the outcome and intervention (or exposure)?	3.3. Are there complete outcome data?	3.4. Are the confounders accounted for in the design and analysis?	3.5. During the study period, is the intervention administered (or exposure occurred) as intended?	4.1. Is the sampling strategy relevant to address the research question?	4.2. Is the sample representative of the target population?	4.3. Are the measurements appropriate?	4.4. Is the risk of nonresponse bias low?	4.5. Is the statistical analysis appropriate to answer the research question?	5.1. Is there an adequate rationale for using a mixed methods design to address the research question?	5.2. Are the different components of the study effectively integrated to answer the research question?	5.3. Are the outputs of the integration of qualitative and quantitative components adequately interpreted?	5.4. Are divergences and inconsistencies between quantitative and qualitative results adequately addressed?	5.5. Do the different components of the study adhere to the quality criteria of each tradition of the methods involved?
1	Alcaraz-Herrera et al, 2022 [39]	Yes	Yes																Yes	Yes	Yes	Yes	Yes						5*****
2	Ataguba and Orji, 2025a [19]	Yes	Yes	Yes	Yes	Yes	Yes	Yes											Yes	Yes	Yes	Yes	Yes	Yes	Yes	Yes	Yes	Yes	5*****
3	Ataguba et al, 2025b [27]	Yes	Yes	Yes	Yes	Yes	Yes	Yes											Yes	Yes	Yes	Yes	Yes	Yes	Yes	Yes	Yes	Yes	5*****
4	Doherty et al, 2024 [40]	Yes	Yes						Yes	Yes	Yes	Yes	Yes																5*****
5	Jahn et al, 2025 [44]	Yes	Yes	Yes	Yes	Yes	Yes	Yes																					5*****
6	Larbi et al, 2025 [45]	Yes	Yes	Yes	Yes	Yes	Yes	Yes																					5*****
7	Liang et al, 2025a [26]	Yes	Yes						Yes	Yes	Yes	Can't tell	Yes																4****
8	Liang and Luo, 2025b [46]	Yes	Yes						Yes	Yes	Yes	Can't tell	Yes																4****
9	Liu et al, 2025 [28]	Yes	Yes																Can't tell	Can't tell	Yes	Can't tell	Yes						2**
10	Meywirth, 2024 [47]	Yes	Yes	Yes	Yes	Yes	Yes	Yes																					5*****
11	Neupane et al, 2025 [48]	Yes	Yes	Yes	Yes	Yes	Yes	Yes																					5*****
12	Phan et al, 2026 [41]	Yes	Yes																Yes	Yes	Yes	Yes	Yes						5*****
13	Tragos et al, 2023 [49]	Yes	Yes						Yes	Yes	Yes	Can't tell	Yes																4****
14	Wang et al, 2025 [18]	Yes	Yes	Yes	Yes	Yes	Yes	Yes						Yes	Yes	Yes	Can't tell	Yes						Yes	Yes	Yes	Yes	Yes	4****
15	R et al, 2026 [50]	Yes	Yes											Can't tell	Yes	Can't tell	No	Yes											2**
16	Gao et al, 2026 [51]	Yes	Yes	Yes	Yes	Yes	Yes	Yes						No	Yes	Yes	No	Yes						Yes	Yes	Yes	Yes	No	3***
17	Gao et al, 2025 [52]	Yes	Yes											Yes	Yes	Yes	Yes	Yes											5*****
18	Goh et al, 2026 [42]	Yes	Yes																Yes	Yes	Yes	Yes	Yes						5*****
19	Liu and Liu, 2026 [43]	Yes	Yes											No	Yes	Yes	No	Yes											3***
20	Sheng et al, 2025 [53]	Yes	Yes	Yes	Can't tell	Can't tell	Can't tell	Yes	Yes	Can't tell	Yes	Can't tell	Yes											Yes	Yes	Yes	Can't tell	No	2**
21	Tyagi et al, 2025 [54]	Yes	Yes																Can't tell	Can't tell	Can't tell	Can't tell	Yes						1**
	39. Alcaraz-Herrera H, Cartlidge J, Toumpakari Z, Western M, Palomares I. EvoRecSys: Evolutionary framework for health and well-being recommender systems. User Model User-Adap Inter. Nov 2022;32(5):883-921. [doi: 10.1007/s11257-021-09318-3]
	19. Ataguba G, Orji R. Exploring Large Language Models for Personalized Recipe Generation and Weight-Loss Management. ACM Trans Comput Healthcare. Apr 30, 2025;6(2):1-57. [doi: 10.1145/3712709]
	27. Ataguba G, Oyebode O, Orji F, Clinton Henry K, Orji R. Persuasion and behavior change in chatgpt-based dietary management. Presented at: 2025 IEEE Conference on Serious Games and Applications for Health (SeGAH); Aug 6-8, 2025; Manchester, United Kingdom. [doi: 10.1109/SeGAH65397.2025.11168440]
	40. Doherty C, Lambe R, O’Grady B, et al An Evaluation of the Effect of App-Based Exercise Prescription Using Reinforcement Learning on Satisfaction and Exercise Intensity: Randomized Crossover Trial. JMIR Mhealth Uhealth. Nov 26, 2024;12:e49443. [doi: 10.2196/49443] [Medline: 39622712]
	44. Jahn ET, Nunes SS, Bevilacqua R, et al Different uses of LLM based digital health coaching devices for community-dwelling older adults in europe and japan - lessons learned from an international research project. Presented at: C&T ’25: Proceedings of the 2025 12th International Conference on Communities & Technologies; Jul 20-23, 2025:12-27; Siegen Germany. [doi: 10.1145/3742800.3742851]
	45. Larbi D, Løvas SE, Årsand E, Denecke K, Gabarron E, Henriksen A. Designing and testing a physical activity app with a chatgpt-based chatbot. In: Intelligent Health Systems–From Technology to Data And. IOS Press; 2025:1155-1159. [doi: 10.3233/SHTI250571]
	26. Liang M, Wang J, Luo Y. SmartEats: investigating the effects of customizable conversational agent in dietary recommendations. In: Luo Y, editor. Presented at: CUI ’25: Proceedings of the 7th ACM Conference on Conversational User Interfaces; Jul 8-10, 2025; Waterloo ON Canada. [doi: 10.1145/3719160.3736635]
	46. Liang M, Luo Y, editors. Exploring multi-LLM collaboration to power conversational recommender system: a case study of dietary recommendation. Presented at: CUI ’25: Proceedings of the 7th ACM Conference on Conversational User Interfaces; Jul 8-10, 2025; Waterloo, ON, Canada. [doi: 10.1145/3719160.3737635]
	28. Liu L, Zhang S, Chen M, Shi X, Li G. KG-dietnet: a personalized dietary recommendation system based on knowledge graphs and large language models. In: Li G, editor. Presented at: 2025 IEEE 12th Joint International Information Technology and Artificial Intelligence Conference (ITAIC); May 23-25, 2025; Chongqing, China. [doi: 10.1109/ITAIC64559.2025.11163033]
	47. Meywirth S, editor. Designing a large language model-based coaching intervention for lifestyle behavior change. Presented at: Design Science Research for a Resilient Future: 19th International Conference on Design Science Research in Information Systems and Technology, DESRIST 2024; Jun 3-5, 2024; Trollhättan, Sweden. [doi: 10.1007/978-3-031-61175-9_6]
	48. Neupane S, Dongre P, Gracanin D, Kumar S. Wearable meets LLM for stress management: a duoethnographic study integrating wearable-triggered stressors and LLM chatbots for personalized interventions. Presented at: CHI EA ’25: Proceedings of the Extended Abstracts of the CHI Conference on Human Factors in Computing Systems; Apr 26 to May 1, 2025; Yokohama, Japan. [doi: 10.1145/3706599.3720197]
	41. Phan TA, Nguyen THT, Nguyen C. “Hey AI, what should I eat?” Navigating skepticism and trust in AI-powered meal recommendations through personalized persuasion. Int J Hum–Comput Interaction. Jun 18, 2026;42(12):9073-9085. [doi: 10.1080/10447318.2025.2575098]
	49. Tragos EZ, O’Reilly-Morgan D, Geraci J. Keeping People Active and Healthy at Home Using a Reinforcement Learning-Based Fitness Recommendation Framework. IJCAI; 2023.
	18. Wang X, Griffith J, Adler DA, Castillo J, Choudhury T, Wang F. Exploring personalized health support through data-driven, theory-guided llms: a case study in sleep health. Presented at: CHI ’25: Proceedings of the 2025 CHI Conference on Human Factors in Computing Systems; Apr 26 to May 1, 2025; Yokohama Japan. [doi: 10.1145/3706598.3713852]
	50. R CV, H DI, K JGL, Sujihelen LK, Srividhya E, Jayanthi S. AI-powered parkinson’s wellness assistant featuring physiotherapy guidance, diet management, and cognitive exercises 2026 contemporary computing innovations conference (CCIC. Presented at: 2026 Contemporary Computing Innovations Conference (CCIC); Feb 6-7, 2026; Tirupati, India. [doi: 10.1109/CCIC68129.2026.11486195]
	51. Gao B, Zeng Z, Yu Y, et al “It seems to understand my heart”: an empirical study of persona-driven persuasive AI agent for aging-in-place in singapore. Presented at: CHI ’26: Proceedings of the 2026 CHI Conference on Human Factors in Computing Systems; Apr 13-17, 2026; Barcelona, Spain. [doi: 10.1145/3772318.3791422]
	52. Gao F, Zhao X, Xia D, et al HealthGenie: a knowledge-driven LLM framework for tailored dietary guidance. Presented at: CIKM ’25: Proceedings of the 34th ACM International Conference on Information and Knowledge Management; Nov 10-14, 2025:6639-6643; Seoul Republic of Korea. [doi: 10.1145/3746252.3761479]
	42. Goh HL, Sancenon V, Chu BMX, et al Personalised health plan development using agentic AI in Singapore’s national preventive care programme: a pilot study. NPJ Digit Med. Mar 9, 2026;9(1):332. [doi: 10.1038/s41746-026-02514-8] [Medline: 41803278]
	43. Liu X, Liu J. Assessing the Feasibility, Usability, Acceptability, and Efficacy of an AI Chatbot for Sleep Promotion: Quasi-Experimental Study. JMIR Form Res. Feb 3, 2026;10:e84023. [doi: 10.2196/84023] [Medline: 41632970]
	53. Sheng Y, Li M, Yang L. AIGC-driven personalized traditional chinese medicine dietary therapy interactive system: design and implementation. Presented at: ICADI ’25: Proceedings of the 2025 2nd International Conference on Artificial Intelligence, Digital Media Technology and Interaction Design; Nov 28-30, 2025; Tianjin China. [doi: 10.1145/3795926.3795952]
	54. Tyagi V, Sharma V, Alam M, Baliyaan S. Smart wellness through conversational AI: building fitvore with Ggemini for personalized health coaching. In: Baliyaan S, editor. Presented at: 2025 2nd Global AI Summit - International Conference on Artificial Intelligence and Emerging Technology (AI Summit); Nov 19-21, 2025; Noida, India. [doi: 10.1109/AISummit66170.2025.11411641]
